# Supplementary material for: Electrochemical Sensor Based on Ni-Co Layered Double Hydroxide Hollow Nanostructures for Ultrasensitive Detection of Sumatriptan and Naproxen
Source: Biosensors (Basel). 2022 Oct 13;12(10):872. doi: 10.3390/bios12100872 (PMC9599541; doi:10.3390/bios12100872)
Supplement: Supplementary file 1 [file biosensors-12-00872-s001.zip]

Archive with 1 entries (1 files):
- biosensors-1909519-supplementary-done.pdf
